# Supplementary material for: Consortium-based genome-wide meta-analysis for childhood dental caries traits
Source: Hum Mol Genet. 2018 Jun 20;27(17):3113–27. doi: 10.1093/hmg/ddy237 (PMC6097157; doi:10.1093/hmg/ddy237)
Supplement: Supplementary Table [file ddy237_supp_st_1.xlsx]

## Sheet: Participating studies
Study
Short name	Full name	Location	Design
ALSPAC	The Avon Longitudinal Study of Parents and Children	South West England, UK	Population based birth cohort study
YFS	The Cardiovascular Risk in Young Finns Study	Multi-regional study in Finland	Prospective population-based study
GINI/LISA	“German Infant study on the influence of a Nutritional Intervention plus environmental and genetic influences on allergy development” (GINIplus) “Lifestyle-related factors, Immune System and the development of Allergies in East and West Germany” (LISA)	Multi-regional study in Germany. GWAS was performed within participants at the Munich study center	Population based birth cohort study
RAINE	The Western Australian Pregnancy Cohort (Raine) Study	Western Australia, Australia	Population based birth cohort study
GENEVA-Caries	Gene Environment Association Study -- Caries; pediatric cohort include Center for Oral Health Research in Appalachia cohort 1 (COHRA1), Iowa Fluoride Study (IFS), and Iowa Head Start Study (IHS).	West Virginia, Pennsylvania and IOWA, USA	Population-based study
COPSAC	Copenhagen Prospective Studies on Asthma in Childhood	Copenhagen region, Denmark	Birth cohort with primary care registry-based information on caries
PANIC	Physical Activity and Nutrition in Children (PANIC) Study	Northern Savonia, Finland	Population-based sample with retrospective follow up since pregnancy and prospective follow up since 6-8 years of age
GenR	Generation R	Rotterdam region, the Netherlands	Population based birth cohort study
DNBC	Danish National Birth Cohort	Nationwide study, Denmark	Mothers from a population based birth cohort genotyped in the context of an obesity study and a preterm birth study

## Sheet: Genotyping and quality control
Study	Genotyping and imputation							Correction for ancestry and cryptic relatedness	Association testing software
	Genotyping platform	Genotype calling algorithm	Pre-imputation SNP exclusion criteria	Pre-imputation sample exclusion criteria	Variants carried forward to phasing and imputation	Phasing	Imputation software
ALSPAC	Illumina HumanHap550 quad chip	Illumina GenomeStudio	SNPs with >5% missingness, HWE p value of less than 1.0e-06, MAF > 1%	Samples with >5% misingness, indeterminate Z chromosome heterozygosity,	526688	Joint phasing with mothers samples using ShapeIT (v2.r644)	IMPUTE v2.2.2	Samples with IBD estimate of > 0.10 were excluded from analysis. Samples that clustered outside the CEU HapMap2 population using multidimensional scaling of genome-wide IBS pariwise distances were excluded	SNPtest v2.5.0
YFS	Illumina 670k	Illuminus	call rate <95%, MAF<1%, pHWE <10E-6	Genotyping sample call rate < 95 %, excess heterozygosity, duplicates, cryptic relatedness, MDS outliers, gender mismatch	546,677	SHAPEIT v1	IMPUTE v2.2.2	Duplicate indiduals, cryptically related individuals and MDS outliers wre excluded	SNPtest v2.5.0
GINI/LISA	Affymetrix 5.0 / Affymetrix 6.0	BRLMM-P (5.0) / BIRDSEED V2 (6.0)	call rate below 95%, MAF < 0.01 and HWE p-value < 0.00001	Call rate below 95%, heterozygosity outside mean +/- 4sd, failure of the sex check	359648	SHAPEIT V2	IMPUTE v2.37	Similarity quality control was performed using MDS analysis based on IBS. Outliers wre excluded	SNPtest v2.4
RAINE	Illumina Human660W Quad BeadChip	Illumina BeadStudio	SNPs with >5% missingness, HWE p value < 5.7e-07, MAF > 1%	Samples with >3% misingness, gender discrepency (when compared to core data), excess heterozygosity (h > 0.30),	535632	Mach	Minimac	Cryptic relatedness was defined as (pi > 0.1875). These individuals were excluded along with individuals higher missing rate	ProbAbel
GENEVA	Illumina Human610 Quadv1_B array	BeadStudio version 3.3.7	genotyping technical failure, custer separation < 0.2, MAF = 0, call rate < 0.95, >25 Mendelian errors, HWE p-value < 0.0001, >1 discordant call in 90 duplicate pairs	Indeterminate sample identity, duplicate samples, missing call rate >5%	575837	SHAPEIT	IMPUTE v2	All putative biological relatives in the sample were genetically confirmed. For analysis, the maximum set of unrelated participants was extracted, and ancestry adjustment was made using two PCs.	PLINK version 1.9
COPSAC	Illumina Infinium omni express exome chip	Illumina GenomeStudio	MAF < 5%, variants with missing call rates > 5%, HWE p value < 1e-6	Samples with >3% misingness, mismatch of genetic and reported gender, allelic heterogeneity > +/- 3SD from mean	601394	EAGLE2 (Sanger Imputation Service)	PBWT (Positional Burrows-Wheeler Transform) through the Sanger Imputation Services	Worst called sample for pairs with IBD estimate of > 0.85 were excluded from analysis. Samples that clustered outside the CEU HapMap3v2 population using multidimensional scaling of genome-wide IBS pariwise distances were excluded	SNPtest v2.5.2
PANIC	Metabochip (a custom Illumina iSelect genotyping array) and Illumina HUMAN_CORE_EXOME-12V1-0_B BeadChip	GenomeStudio	HWE < 1e-6, Call rate < 95 %, Heterozygous haploid genotypes = set to missing, MAF > 1%	Sample call rate < 95%, excess heterozygosity, gender mismatch.	390669	SHAPEIT V2	IMPUTE v2	MDS outliers > 3 SD in first 4 PCs and samples with pi_hat > 0.2 were removed.	SNPtest 2.4.1
GenR	Illumina HumanHap610 and Illumina HumanHap660	Illumina GenomeStudio	SNPs with >2% missingness, HWE p value of less than 1.0e-06, MAF > 1%	Samples with >2.5% misingness, sex discordances, high heterozygocity (>4SD population)	489878	MACH	Minmac	Samples that clustered (>4SD) outside the 4 first PCs from the CEU HapMap2 population using multidimensional scaling were excluded. Analysis were corrected for 10 genetic principal components calculated in the remaining individuals	MACHqtl V113
DNBC	Illumina Human610-Quad and Illumina Human660W-Quad	Illumina BeadStudio	SNPs with >2% missingness, HWE p value of less than 1.0e-06, MAF > 1%	Samples with >5% missingness, low heterozygosity rate; sex mismatch	502119	SHAPEIT (Michigan imputation server)	Minmac	Samples with IBD estimate of > 0.1875 were excluded from analysis. Samples with large deviation (more than 6 times standard deviation) from CEU HapMap2 cluster in the PCA analysis	SNPtest v2.5.2

## Sheet: Phenotype summaries
Study	Phenotype	Male						Female						Assessment protocal
		n	mean age (years)	sd age (years)	range age(years)	% cases	n (cases)	n	mean age (years)	sd age (years)	range age(years)	% cases	n (cases)
ALSPAC	Primary_primary clinical	407	5	0.46	3.55-5.58	21.87	89	367	5.03	0.43	3.57-5.60	24.25	89	Clinical examination by a trained research nurse with tooth level charting
ALSPAC	Probable primary questionnaire	2924	5.23	0.57	3.08-8.58	15.01	439	2767	5.25	0.551	3.17-9.50	14.02	388	Questionnaires completed by parents, or by young people with help from their parents
ALSPAC	Probable permanent questionnaire	2881	10.25	1.14	7.59-1.95	42.35	1220	3025	10.36	1.02	7.59-11.99	44.56	1348
ALSPAC	Final questionnaire sweep (1)	611	17.79	0.43	16.42-19.83	46.32	283	964	17.79	0.42	16.25-19.83	49.9	481
YFS	Mixed_primary	145	8.22	1.52	6.00-9.90	80.69	177	175	7.98	1.5	6.00-9.90	79.43	139	Clinical examination by a dentist with tooth level charting
YFS	Mixed_permanent	139	8.38	1.5	6.00-11.90	53.96	75	175	8.2	1.6	6.00-11.90	54.29	95
GINI/LISA	Mixed_primary	426	10.18	0.2	9.77-11.32	46	196	396	10.18	0.22	9.88-11.83	35	137	Clinical examination by trained examiners
GINI/LISA	Mixed_permanent	426	10.18	0.2	9.77-11.32	39	166	396	10.18	0.22	9.88-11.83	31	123
GINI/LISA	Permanent_permanent	418	15.25	0.28	14.80-16.55	40	167	389	15.25	0.29	14.84-16.45	38	148
GINI/LISA	Permanent_permanent subset (2)	148	15.31	0.33	14.80-16.55	35	52	133	15.25	0.27	14.88-16.23	44	59
GENEVA	Primary_primary	375	4.56925	0.748796	2.58-5.99	40	150	350	4.56166	0.777257	2.50-5.97	38.2857	134	Clinical examination by a trained and calibrated dentist or research hygienist
GENEVA	Mixed_primary	181	8.5847	1.88194	6.00-11.96	66.2983	120	188	8.1449	1.79794	6.00-11.96	54.7872	103
GENEVA	Mixed_permanent	162	9.10957	1.70005	6.00-11.96	52.4691	85	164	9.05184	1.67809	6.00-11.96	46.9512	77
GENEVA	Permanent_permanent	112	14.5383	1.5986	12.00-17.89	77.6786	87	132	14.6149	1.62094	12.00-17.97	83.3333	110
COPSAC	Primary_primary	511	4.86	0.75526	2.5-5.99	27.01	138	503	4.85	0.729282	2.5-5.99	25.85	130	Register data from the Public Dental Health Service. Data were originally obtained from clinical examination by a dentist with tooth level charting
COPSAC	Mixed_primary	219	10.04	2.13476	6.0-11.99	55.25	121	229	10	2.09667	6.02-11.99	56.33	168
COPSAC	Mixed_permanent	219	10.04	2.13476	6.0-11.99	34.25	75	229	10	2.09667	6.02-11.99	38.443	88
COPSAC	Permanent_permanent	178	14.29	1.007	12.01-16.82	57.3	102	174	14.29	1.063	12.00-16.80	64.37	112
PANIC	Mixed_primary	235	7.90753	0.431074	6.95-9.44	48.0851	113	215	7.88028	0.417615	6.91-8.92	46.2222	99	Clinical examination by a dentist with tooth level charting
PANIC	Mixed_permanent	236	7.90814	0.430256	6.95-9.44	47.8814	113	215	7.88028	0.417615	6.91-8.92	46.2222	99
GenR	Primary_primary (all ethnicities)	729	5.85	0.13	4.87 - 6.00	25.8	118	722	5.85	0.11	4.83-6.00	25.48	184	Scoring of intra-oral photographs by a pediatric dentist
GenR	Mixed_primary (all ethnicities)	957	6.44	0.53	6.00-8.97	35.63	341	966	6.39	0.48	6.00-8.79	31.99	309
GenR	Primary_primary (European ancestry)	440	5.84	0.12	4.87-6.00	17.27	76	417	5.85	0.12	4.83-6.00	19.18	80
GenR	Mixed_primary (European ancestry)	469	6.33	0.39	2.91-6.00	24.31	114	484	6.31	0.39	6.00-8.72	21.49	104
RAINE	Primary_primary	517	3.114	0.12	2.93-3.95	6.19	32	499	3.113	0.1	2.69-3.99	7.21	36	Clinical examination by a trained research nurse
DNBC	Mixed_primary							4950	7.36	1.15	6.001 - 11.995	82.06	4062	Register data from the Public Dental Health Service. Data were originally obtained from clinical examination by a dentist with tooth level charting
DNBC	Mixed_permanent							4950	11.33	0.59	6.089 - 11.997	84.71	4193
DNBC	Permanent_permanent							5073	15.8	1.26	12.001-17.999	93.3	4733
1	This phenotype includes some individuals who returned questionnaires after their 18th birthday. This phenotype was used in GCTA heritabiltiy analysis to enhance power but excluded from the principal analysis
2	This phenotype contains individuals who attended examination at 15 years but had not previously been examined at 10 years.
